# Supplementary material for: Matching Drug Metabolites from Non-Targeted Metabolomics to Self-Reported Medication in the Qatar Biobank Study
Source: Metabolites. 2022 Mar 16;12(3):249. doi: 10.3390/metabo12030249 (PMC8948833; doi:10.3390/metabo12030249)
Supplement: Supplementary file 1 [file metabolites-12-00249-s001.zip]

Archive with 1 entries (1 files):
- SupplementaryTables_v5.xlsx
